# Supplementary material for: Predictive Modeling for Suicide-Related Outcomes and Risk Factors among Patients with Pain Conditions: A Systematic Review
Source: J Clin Med. 2022 Aug 17;11(16):4813. doi: 10.3390/jcm11164813 (PMC9409905; doi:10.3390/jcm11164813)
Supplement: Supplementary file 1 [file jcm-11-04813-s001.zip]

Archive with 1 entries (1 files):
- jcm-1873440-supplementary.pdf
